# Supplementary material for: Characterization of a mGluR5 Knockout Rat Model with Hallmarks of Fragile X Syndrome
Source: Life (Basel). 2022 Aug 25;12(9):1308. doi: 10.3390/life12091308 (PMC9504063; doi:10.3390/life12091308)
Supplement: Supplementary file 1 [file life-12-01308-s001.zip]

Archive with 1 entries (1 files):
- life-1818395-supplementary.pdf
